# Supplementary material for: Healthy Dietary Patterns with and without Meat Improved Cardiometabolic Disease Risk Factors in Adults: A Randomized Crossover Controlled Feeding Trial
Source: Nutrients. 2024 Aug 3;16(15):2542. doi: 10.3390/nu16152542 (PMC11313868; doi:10.3390/nu16152542)
Supplement: Supplementary file 1 [file nutrients-16-02542-s001.zip]

Archive with 1 entries (1 files):
- nutrients-3102021-supplementary.pdf
